# Supplementary material for: Digging into the Solubility Factor in Cancer Diagnosis: A Case of Soluble CD44 Protein
Source: Biosensors (Basel). 2025 Dec 4;15(12):796. doi: 10.3390/bios15120796 (PMC12731085; doi:10.3390/bios15120796)
Supplement: Supplementary file 1 [file biosensors-15-00796-s001.zip]

Archive with 1 entries (1 files):
- biosensors-3961297-supplementary.pdf
